# Supplementary material for: Vitamin D Levels in the Pre- and Post-COVID-19 Pandemic Periods and Related Confinement at Pediatric Age
Source: Nutrients. 2023 Apr 26;15(9):2089. doi: 10.3390/nu15092089 (PMC10181113; doi:10.3390/nu15092089)
Supplement: Supplementary file 1 [file nutrients-15-02089-s001.zip]

Archive with 1 entries (1 files):
- nutrients-2306159-supplementary.pdf
